# Supplementary material for: Dynamic Heterogeneity and DNA Methylation in Embryonic Stem Cells
Source: Mol Cell. 2014 Jul 17;55(2):319–31. doi: 10.1016/j.molcel.2014.06.029 (PMC4104113; doi:10.1016/j.molcel.2014.06.029)
Supplement: Table S2. Probe Sequences Used in This Study [file mmc2.xlsx]

## Sheet: Sheet1
Target Gene	Probe Sequence (5' to 3')
Blimp1	aatgagattcatggctccgt
Blimp1	gagtcttgtaaccagtcatg
Blimp1	ggtgcacaaattgcgtaaac
Blimp1	attgattcgggtcagatcct
Blimp1	ctgatgtcgaacctctcaat
Blimp1	agaatctccttctccaccat
Blimp1	gacactttcagactggtttc
Blimp1	gttccccatgtttctttgca
Blimp1	ttgctgtgaggcaacttcat
Blimp1	tttgacctttacaggcacca
Blimp1	ccatcggttcaactgtttct
Blimp1	cctaagaagcaacacgaaac
Blimp1	ttgctaaaggcaccctgatt
Blimp1	tctggagtcatgtacaagca
Blimp1	ttaattccagagaggtgcag
Blimp1	gccctgagattttggtaaca
Blimp1	cgctatgcaaacatatccac
Blimp1	ccacaggacaaagatacaac
Blimp1	ctatcttctaagtctcaggc
Blimp1	aaggttgcctgaaatcacag
Blimp1	gtcactcagattgtgtgatc
Blimp1	ccctcaaattattgctgagc
Blimp1	cttcctgtcactgtttggta
Blimp1	tcatgtgacattgggagaca
Blimp1	gtcatatggccactcagaat
Blimp1	gatcttctgaacacggcttt
Blimp1	cacaacatctgtgctttacg
Blimp1	aatgacagccagactcaaac
Blimp1	gcaccagctttgtgcaattt
Blimp1	gcctgagcctttctatatca
Blimp1	ctgttctctttgcttgcttg
Blimp1	cacttttgcaatgccctttc
Blimp1	ctggatacactcaatgaggt
Blimp1	gacattaattcctgcactcc
Blimp1	tgggtagcaactcatgagat
Blimp1	taccatttggaagcacacac
Blimp1	taggagaatacaggaccgaa
Blimp1	acaccaacaggtaacctttg
Blimp1	ggcttggctcacaatttaag
Blimp1	gaggtcatggagttttaagc
Blimp1	atccatcccaagatgctaca
Blimp1	atcaaatgcgactggatggt
Blimp1	actgacacacatgtagcaag
Blimp1	gaagaggagagcagaaatag
Blimp1	agaggaagaagaagaggaag
Blimp1	taagcatcagactgagcagt
Blimp1	ggatctgaagttttccctct
Blimp1	tcagtaaggctcttgggttt
Carm1	tactcttcaccaggacctct
Carm1	acgatgcggtctgtcagatt
Carm1	ctctactttgccagggatga
Carm1	cttgctcaggcaatgagacc
Carm1	ggctctgagatgataatgtc
Carm1	attgaagagcatgtagccca
Carm1	ggtagctctcgagcattcgt
Carm1	ttcaggtactttttggcatg
Carm1	ggggaacatgtttccactag
Carm1	cgaggtggacatcaccaatg
Carm1	agctgttcatcagtgaaggg
Carm1	tttggtgaactgctccatgt
Carm1	atggctggtaccagaagttg
Carm1	gacaggtccactccatggaa
Carm1	ttgccggaagtactcatcca
Carm1	tgtcaaatgtgtccaccaca
Carm1	agatttggccatcaggatcc
Carm1	agaagttcactgtgtacttg
Carm1	aaatcgccttctttggcttc
Carm1	gaatgggatttctatcctgt
Carm1	ctgaatgcagcatgtggaat
Carm1	aaggccaagccatggactag
Carm1	gccaatgaaagcaacatcga
Carm1	aagaggcaccggacctggta
Carm1	cttggcaaacaacggtgact
Carm1	agcctgtctggtccacctgt
Carm1	tccagcaggttactggactt
Carm1	cctgaagaaggggttcttta
Carm1	gtgatggggttgtacctgtg
Carm1	acgtgtagtgtgagccaggt
Carm1	tgttccacatattctccgag
Carm1	ataacactgctcaggtcgta
Carm1	ttgttgtgacccacactgga
Carm1	ctgtgttagctaagggaatc
Carm1	gagtgggtgtgattgacaat
Carm1	tgctcattatggagcccatc
Carm1	actggtagcttgaacgtgtg
Carm1	atgacccctgagcctgcctg
Carm1	cctgaggagcctgtagggca
Carm1	atagtgggcactggagctac
Carm1	tggtgaactggttgttgact
Carm1	tggaggcacctaactcccat
Carm1	tgtcagtgcgcagtgctgtc
Carm1	gacttgatttggtttcctgg
Carm1	tcccatagcaaagagggctg
Carm1	tcgggaccaaaggttgggct
Carm1	aaagtatggcagcaacacgc
Carm1	ctgccccaacaggatctcat
Cnot3	gagtaggggattcagggatc
Cnot3	cccgggattgttctagacga
Cnot3	ggttgttgatagaggaagtg
Cnot3	gcgaaagccggaagtagggt
Cnot3	ggcgctatcgcgataagagg
Cnot3	tttttcctctttcctcgcgc
Cnot3	agacgcactctcttcatact
Cnot3	ttgcgcttgtccgccatctt
Cnot3	gcgatcaatctcaccttgga
Cnot3	cttcggacaccttcttgagg
Cnot3	atatcttcaaactgctccac
Cnot3	tgcattgtggagcttttgcc
Cnot3	ggttttcaataagctgcctt
Cnot3	atttgcgtctcaatgagctt
Cnot3	ttccacaactttgaaccgtt
Cnot3	acgctttggttttggtctct
Cnot3	tgtcaatggtgttcgtgagc
Cnot3	tggtccacctgcatatttaa
Cnot3	tgactccacttcactctcaa
Cnot3	tcttgcgtgtctgtaccgac
Cnot3	tgcttatccttgtcgccttt
Cnot3	cttcaagccctcaatccggt
Cnot3	agcggtgcttctcgatatgc
Cnot3	gtctccagcatacgaacatg
Cnot3	attgtccagcattcgcagga
Cnot3	atggcatcaaccaggatgga
Cnot3	cacatcatccttgatcttgc
Cnot3	gggatgagtcaacgtagtac
Cnot3	ttctcttcaaagtcggggtc
Cnot3	caggtcgtcatagaggaatt
Cnot3	cctgtggaatgtcctcgagg
Cnot3	atctcgtcctccatgtggct
Cnot3	tgtactgctagactggttga
Cnot3	ttcagagttttccgtagtgc
Cnot3	atcggcctctcttcttatca
Cnot3	tggctgacttcactatctgt
Cnot3	ttgtaggtgctgctggggta
Cnot3	tgggagctggactggcctta
Cnot3	tgcaggagtacccgagttgt
Cnot3	attaggtggggccacagcct
Dnmt3b	tcgctgcgctacgtttactt
Dnmt3b	tcattgtttcctgtcgtgag
Dnmt3b	attcagatgtctgctgtctc
Dnmt3b	taatgcactcctcatacccg
Dnmt3b	tcactgaagttcccattaac
Dnmt3b	atccttcgtgtctgaggact
Dnmt3b	taattcagaaggctggagac
Dnmt3b	ggtgagctttggcattagaa
Dnmt3b	attgctatgtcgggttcgga
Dnmt3b	ttgctgaagatgatgctcga
Dnmt3b	acttcttccatgaagtcgac
Dnmt3b	aagtcaactgatggggtact
Dnmt3b	tatccataccctcctgatct
Dnmt3b	aacttgccatcaccaaacca
Dnmt3b	cagcttattgaaggtagcca
Dnmt3b	gtacatggccttcctataag
Dnmt3b	tcgatcccagtaggcttgaa
Dnmt3b	tgcttcttgttgggtttgag
Dnmt3b	gcaccttcgacttattaacc
Dnmt3b	aagttcctactgtctgaacg
Dnmt3b	ttcgacttttgttctcgcgt
Dnmt3b	aagcagcagagtcattggtt
Dnmt3b	tatttgtcttgaggcgcttg
Dnmt3b	ttcagaagccatccgttctc
Dnmt3b	agattgcccttgttgttggt
Dnmt3b	agtcctgggtagaactattc
Dnmt3b	acacaggtgagctaaaaagg
Dnmt3b	aagctgaggtacagtgatgt
Dnmt3b	tactctaagcagccaggtct
Dnmt3b	aagagaacatgagcaccatg
Dnmt3b	gccatcttactacctacttc
Dnmt3b	gtgataaactcaggagggta
Dnmt3b	ggtatcttagccatcacttc
Dnmt3b	ctaagagagctgttgaggtt
Dnmt3b	ttttgcagcatgaacctgag
Dnmt3b	caatagcatcctccagcaaa
Dnmt3b	tgctcatctgagcccacatt
Dnmt3b	gccaggaagacttaaaccat
Dnmt3b	ttgtaccaaagcaaggggaa
Dnmt3b	tgccagggaaaagccctaaa
Dnmt3b	ttcgtgaggactagccacat
Dnmt3b	ctccaaacattctactccag
Dnmt3b	tttccctaagcttcctcctt
Dnmt3b	tcatttggcaagagggagtg
Dnmt3b	atgaggaactagggggttct
Dnmt3b	tgtgcttctggtcctagctt
Dppa3	ccaattagcagtcagtctgt
Dppa3	ctttgaaaagacctaaaacc
Dppa3	ctagctcggaacaagattgc
Dppa3	atgcgatgggcagaagcctc
Dppa3	tttctctgatggttcctcca
Dppa3	agtttcagggtccttcattg
Dppa3	cgtcctcttcatctttcttc
Dppa3	tgtaggacgtctgtatcatc
Dppa3	catgacctttactagtgttt
Dppa3	acaccggggtttagggttag
Dppa3	tccgtagactgcgccggcgt
Dppa3	tccacaggtacggctgcaat
Dppa3	cctccggattttttcactct
Dppa3	tcttgggaaaggcgctttga
Dppa3	accgacaacaaagtgcggac
Dppa3	catctttgctatagggtctt
Dppa3	tctgctcaatccgaacaagt
Dppa3	ctcatttccttcgagccttt
Dppa3	tgaatggctcactgtcccgt
Dppa3	taatggcagaaagtgcagag
Dppa3	attctcagagggatcccatc
Dppa3	gctcctaattcttcccgatt
Dppa3	acagccagggcagcgtacaa
Dppa3	tcacatctgctgtgcggcat
Dppa3	ttaagatttcccagcaccag
Dppa3	cacataaatctggatcgttg
Dppa3	ctcacagcttgaggcttcta
Dppa3	tttactttattcctcagccc
Dppa3	tagaacgtacatactccaaa
Dppa4	ctccatcttgagaatagatg
Dppa4	tccacttcttgtctccagca
Dppa4	ttcttccttcggctcttctg
Dppa4	gactagacatctgcaattcc
Dppa4	ttagcctttgcaggagccgt
Dppa4	cttttgttttttccccgttg
Dppa4	aaccattatctgtctccgac
Dppa4	ggttttccctcctttggttt
Dppa4	tcctggcgtctcagtgtctt
Dppa4	ttggtaccttcctacgagtc
Dppa4	agatactctggaataggagg
Dppa4	gtgaatcaggttcactgggg
Dppa4	accatgcccgcaaaacatct
Dppa4	ctgctcactcgtttcttctg
Dppa4	agcatctaatttctggcctt
Dppa4	cccttgcaaggagtcgttta
Dppa4	tccagcatttgttctgggaa
Dppa4	tgagtcagggacgttcctca
Dppa4	tcttcaacctggcgtctttg
Dppa4	ctcagactcctcccccggtt
Dppa4	accatttccagaggaactgt
Dppa4	tatctgctcctctggcacag
Dppa4	taggagggtcaatgagggca
Dppa4	gtgctgacttcctcatagag
Dppa4	ggcaggtgtagtcactacgg
Dppa4	aagatgctaacacggcctca
Dppa4	gcattggatgcaattctggc
Dppa4	tggcactgcctcgtacttct
Dppa4	ctgatgaggacgaagcatcg
Dppa4	caccacatttcccctttgac
Dppa4	aaggctggtcccatgaacca
Dppa4	tcctttatccttcgaggctc
Dppa4	gctagctcaaacaagagatc
Dppa4	acaagagtgagtgacgccag
Dppa4	ccgcagctctgctgatcaca
Dppa4	tttctatcagtctcagcgtc
Dppa4	ccttcaaaggcagagatgta
Dppa4	taagttctggatgagaaagg
Dppa4	tcaaactgcgtgaacttaag
Dppa4	gaggtggcctcgctggcttt
Dppa4	tgatcagtcatcacagcgag
Dppa4	aagagtaagagttcactctc
Dppa4	cctacttgcagcaaaacaca
Dppa4	atatcatcctcctgccccag
Dppa4	cccgttgtgctggtgacagg
Dppa4	gactgctgaactggttatga
Dppa4	acatgcatgcggaggctaca
Dppa4	acactacaacccagggaaga
EsrrB	tggacttccaactccacaga
EsrrB	caagcaaaacagccaaaacc
EsrrB	aatcccacaaccataaccag
EsrrB	ggcagctgacagaaaagaaa
EsrrB	ccagactccgtgattgatat
EsrrB	ggacacagtactctcaaact
EsrrB	gtctgtgtctctttgtgact
EsrrB	tccaacaccagctgacagtc
EsrrB	tcatgactcgttgcttggct
EsrrB	aaaggttaccctcaggtgtt
EsrrB	ttcggttcagcagcatggtt
EsrrB	atgaaggagccgcaactaga
EsrrB	tggtggctgagggcatcaat
EsrrB	aatgccaaagccaccactgg
EsrrB	tacagtcctcgtagctcttg
EsrrB	gagtcctccatgataccact
EsrrB	catgtactcgcatttgatgg
EsrrB	tagtggtagccagaggcaat
EsrrB	tcttgaagaacgccttgcaa
EsrrB	tcgatgttgccttgaatggt
EsrrB	atctcacattcattggtggc
EsrrB	aggcatttcatgaatcggca
EsrrB	ttccttcagcatccccactt
EsrrB	agccgtcgcttgtacttctg
EsrrB	gtaggggctgttctccgaat
EsrrB	tttagcaggtggggaaatcg
EsrrB	agacgatcttagtcaatggc
EsrrB	tgctcaacccctagtagatt
EsrrB	aggcatagcatacagcttgt
EsrrB	atatctccctcggggatatc
EsrrB	aattcacagagagtggtcag
EsrrB	gaacacaagctcccgatctg
EsrrB	atgtgcttggcccagttgat
EsrrB	aagtgtcagactggggaagc
EsrrB	actctgcagcaggctcatct
EsrrB	agatgagaatctccatccag
EsrrB	atgccagcttgtcatcgtat
EsrrB	tccatgatatagtcctcggc
EsrrB	taccaggcgagagtgttcct
EsrrB	atggctcggtaaaggtccag
EsrrB	ttgagtttcttgtacctgcg
EsrrB	gccttgaggatcataaactc
EsrrB	tcgaatctgagttggcgagg
EsrrB	gcctccaggttctcaatgta
EsrrB	actcagctcatagtcctgca
EsrrB	agaagtgttgcacggctttg
EsrrB	ttgccctgcagtttcacact
EsrrB	tccaggaagagtttgtgcat
Fgf4	tagggtgtgcttccgaggct
Fgf4	agaaagtgctcctcctgagg
Fgf4	ttgcaaacaattctccatcg
Fgf4	gggcgtccatatatacatat
Fgf4	ttcttttggtcatatccccc
Fgf4	ggtctgagctgcaatttgtt
Fgf4	gtctgttccgctattccaaa
Fgf4	acatgaaacagcatcacacc
Fgf4	tgtcaccaagttttagaggc
Fgf4	gccaggcacccttggaaact
Fgf4	aggcaggcctttccagttac
Fgf4	ttctcactgcctcagaggtc
Fgf4	agaatgctcccgatcgggaa
Fgf4	aaaggaagcagagggagcgg
Fgf4	ccgatccgacagggttcata
Fgf4	ggacttctgtccctggagta
Fgf4	agatctaaaaacagaggcgg
Fgf4	gagagttcaaagatcagtct
Fgf4	ccaagaagatgattgactgc
Fgf4	taagggtctcctatccggta
Fgf4	cctgttggccagtccaaaaa
Fgf4	ttccagtggctacaagcaac
Fgf4	gttcctctccagaaaagcaa
Fgf4	acacaccctcttgtccattc
Fgf4	agttttgagttgtggcgagc
Fgf4	caaaacagaatttcatcccc
Fgf4	cccaacaaatcatcctctat
Fgf4	catattcagggaagcctgtt
Fgf4	tatggagttccagcacaaag
Fgf4	aaagggcagctcacccttaa
Fgf4	cataaaggctgcctggggtg
Fgf4	aattcggactcctgcagtct
Fgf4	aattccttcaccttggggca
Fgf4	actctgaggtagatggggat
Fgf4	cttagtcaccagggtctcag
Fgf4	agatgcacccagcagagcct
Fgf4	taagggttacttgacttggt
Fgf4	tttttaaatgccaccgaccc
Fgf4	aattgttctccctcacctca
Fgf4	cgagctaaggtcattttgta
Fgf4	tggggagaagcattccctga
Fgf4	tcccagcagagtcttaacat
Fgf4	ttcgggaggttgctcagaag
Fgf4	ctgtagcctcccataaagtt
Fgf4	tgagattttccagtcttgct
Fgf4	ggtgtggcttcttccatctt
Fgf4	ggagctcccacctcagcttt
Fgf4	cagacagaaaggaagtttgg
Fgf5	tgatctcactgctccgtgca
Fgf5	accgggatatttataacgcc
Fgfr2	ttgctggcgagtagtgaaca
Fgfr2	ttggcgttgcctactccaaa
Fgfr2	cagcagaagaaaggactgga
Fgfr2	agaacagctaggacatgaca
Fgfr2	aaggttccgaggcttcacgc
Fgfr2	agagaacgattccttgggta
Fgfr2	atctcggaggaaaactccaa
Fgfr2	ttgaatggcagcgctcctct
Fgfr2	tactgctgttcctgctccca
Fgfr2	gctgtgctgctgttgctgtt
Fgfr2	tcaggagccaaagctctgag
Fgfr2	tgcaatgccttcagcccaca
Fgfr2	tcttctgagaccatgggcta
Fgfr2	acggtaatcccatctgcaca
Fgfr2	cctcttccatatctccacgt
Fgfr2	accatggtcacagtgccaat
Fgfr2	aagaccaggcagatgaagcg
Fgfr2	ggacaaggttgccatggtga
Fgfr2	aactaaactgaaggagggcc
Fgfr2	ctggttctaaagtggtatcc
Fgfr2	ttggtatttggttggtggct
Fgfr2	aaccacgtacgcttctggtt
Fgfr2	actgcaactctagcgattcc
Fgfr2	acggcggcatctttcaacat
Fgfr2	cccatccttagtccaactga
Fgfr2	tattgttgggccccaagtgc
Fgfr2	tactccccaataagcactgt
Fgfr2	tgtggcaccttttatctgga
Fgfr2	tgcagtacaagcatagaggc
Fgfr2	tttcactgtctaccgtccta
Fgfr2	gacattcaccatgaagtacc
Fgfr2	atctccagatgagatggcat
Fgfr2	agctatctgtgtcgtcctca
Fgfr2	ttctcactgacaacgtcttc
Fgfr2	tgccgtttatgtgtggatac
Fgfr2	ggaagacacattcactcatg
Fgfr2	ttcctggtgctgtcctgttt
Fgfr2	ctctctgctcagtgtaagta
Fgfr2	atatacaagtggaggcgtgt
Fgfr2	cccactatttactcctctga
Fgfr2	tacacacgtgacaaatatgc
Fgfr2	ggtaacatgtttccaactgt
Fgfr2	aacagtcttcctttcctggt
Fgfr2	ttgcggctgtccacttatca
Foxa2	tttagctgcagccaataccc
Foxa2	tcagtcggcctggagagacc
gp130	aaaagcaaagcttgcgctag
gp130	ctatagattcagtggtgagg
gp130	accacacggttccaaaagtt
gp130	ctggaaattcagggtagatg
gp130	aaatggcagtgaagttcgag
gp130	acgtagtaatgctgcagaca
gp130	ttggtcttccacacgatgta
gp130	tctgttgatgacagtgacct
gp130	tacacattctgctcgatctg
gp130	aaagcctgaaagcatggtga
gp130	cctcattcacaatgcaagtc
gp130	cactggcacagcatattctt
gp130	ttcaaggtaagtctcccttc
gp130	cccactctgatttcaaagtg
gp130	gcaatcaggaaacttctctg
gp130	atgaagtgccatgctttgac
gp130	taataggtgggcatgtagct
gp130	cacccagacttcaatgttga
gp130	atagactctgaggagacctt
gp130	ctttatccacggggtcaaaa
gp130	ttatatggtggggtgggttt
gp130	cttctgagttggtcactgat
gp130	gaactgacccatgatagctt
gp130	tagatctaaaagaccgccca
gp130	ggtcctatattggatgtcag
gp130	tgtatcttcaagagggacct
gp130	tgtaaaaggcttgaggtcct
gp130	gaccggatcctaaacacata
gp130	atggtctgtcttcgtatgtg
gp130	taccagaaacttggtggtct
gp130	tatattcctgcccatgggat
gp130	ttccatatgagccgtacaga
gp130	attggcttcagaaagaggca
gp130	gactgcgtaagaatcacttc
gp130	actgtgtacgtttgtgagac
gp130	attggtgagattcacggtca
gp130	tgtttcttgctgctagagac
gp130	agaataagcagctgtgacgt
gp130	cagagcaggttatcttttgg
gp130	tttaggtggaggtgtccatt
gp130	ctaagatgtacttgctcacg
gp130	ttctctgacaacacacacca
gp130	ttgatagcacttgctctcca
gp130	tgtttgaggtacgccttcaa
gp130	tttctttgtccgaacagtcg
gp130	agacagcttcatttttcccc
gp130	aatgaagccattctggtcgt
gp130	gctggttctgtaagatatgg
Jmjd2c	tttggaagacttgttccgca
Jmjd2c	tgaaagggatgaaaagtgcg
Jmjd2c	tgatggccacagatgtttct
Jmjd2c	tcttacagctgggatttagg
Jmjd2c	ttgttgaactcccgaaactc
Jmjd2c	ctttggattccatgtatgcg
Jmjd2c	tccttaggaggaatcacctt
Jmjd2c	atcatagcactgtcttggct
Jmjd2c	gctgggatgagcaaattatc
Jmjd2c	ttgtattgcgtgaacagtcc
Jmjd2c	cacagtcatggctttcttct
Jmjd2c	tatttgctgctgttagccag
Jmjd2c	ctccataaataggtgccaca
Jmjd2c	cctcatcataaatgctccca
Jmjd2c	ggcgagctatattccattca
Jmjd2c	tcaaccacatccaagactgt
Jmjd2c	cccctcaatagaaataccac
Jmjd2c	ccacgcaaatgttgttttcc
Jmjd2c	actgtagagatccatgtcct
Jmjd2c	atagcataccaagacttggg
Jmjd2c	ttcaagtcgctttccatgct
Jmjd2c	agaaatgcatcacagccttg
Jmjd2c	ggaaatgagggtcatcttgt
Jmjd2c	tgccatacttcttcagcact
Jmjd2c	atcataaactctccagcctc
Jmjd2c	ccagcatgatatccataagg
Jmjd2c	gactcagcacaattgaaacc
Jmjd2c	caatccatctgactgtagca
Jmjd2c	tgcacaacttagcaaccttg
Jmjd2c	atcttcaccatgtcattccg
Jmjd2c	ctggtatctatctggctgaa
Jmjd2c	gggctttgtatggtcaatag
Jmjd2c	cttcctctgtagccatgttt
Jmjd2c	ctcttgggaggctttcttaa
Jmjd2c	acaaagtggcttattgccct
Jmjd2c	catcttcttcaggtttaggc
Jmjd2c	cttccccactaaattcagca
Jmjd2c	tttcagtgactttgaggtgc
Jmjd2c	cctggtatccaaagcttctt
Jmjd2c	cgttcagtaagctttgatcc
Jmjd2c	tatgcaaccttttcccgaga
Jmjd2c	ggtggaatttcagctgttac
Jmjd2c	attacagcactggctctgtt
Jmjd2c	agaaagtggtatgcagtcag
Jmjd2c	tgactctttgcctgcttgat
Jmjd2c	gtatcttgggagattcaagc
Jmjd2c	ttattactttctggcagggg
Jmjd2c	cattttcttctccctctgtc
Klf4	tgcggagtcctggggactgt
Klf4	aggtgagaatggccgcggtg
Klf4	agtgtcccccaccgttgtcg
Klf4	gctgcacgctcttggactca
Klf4	gataagtaggtccgatggcc
Klf4	gatccttcttctttggattc
Klf4	agaaggtcctccggagtccg
Klf4	tgcctcattaatgtgggggc
Klf4	catgtcagactcgccaggtg
Klf4	ggagcagagcgtcgctgaca
Klf4	gacgcgaacgtggagaagga
Klf4	acgcagtgtcttctcccttc
Klf4	ggttagtcggggcacctgct
Klf4	tgagagagttcctcacgcca
Klf4	aagtgggggaagtcgcttca
Klf4	gccactctccaggtctgtgg
Klf4	tgctgcaagctgcaccagct
Klf4	gctaggagggccgggttgtt
Klf4	ttgaactcctcggtctccct
Klf4	ataaagtctaggtccaggag
Klf4	gtgggttagcgagttggaaa
Klf4	atgaagctgacgccgaggtg
Klf4	cggatcggatagctgaagct
Klf4	tgtgttgctggcagccacgc
Klf4	ggctgtagaggagccctcca
Klf4	gtgggaggtggcgcagattc
Klf4	tgtccgccaggttgaagggg
Klf4	cccgaggggctcacgtcatt
Klf4	caggagctcagccacgaagc
Klf4	atactgggtccaactccggc
Klf4	tgaggctgctgtggcggaat
Klf4	agagacgccttcagcacaaa
Klf4	tgtactcgctgccaggggtg
Klf4	taacactgatgaccgaaggg
Klf4	ctgccgtctgggcttccttt
Klf4	gcctcttgcttaatcttggg
Klf4	agtgtaggggtagtcctggt
Klf4	tgttcagcagttcctcggga
Klf4	aggccagggtgacagtccct
Klf4	atggaatcctgggggaagag
Klf4	atctggtctggcaggaaagg
Klf4	gagagaggggacttgtgact
Lifr	ttaaggttcctcatggatgc
Lifr	acgcctcctattgaaactga
Lifr	aaacacacctcagctcaact
Lifr	ttgtccttgctgttcagtca
Lifr	attgtctaccatccacgatg
Lifr	ttggagtcatcctcgatctt
Lifr	tttgcatgcatcgtcagatg
Lifr	aagtcttgtacccctctctt
Lifr	gcatgttgttggttgtgcat
Lifr	tttaacagttccagggctga
Lifr	gacaagaatggaacctgtct
Lifr	caggtgaaagagctggaatt
Lifr	gggagtctctggaattaaag
Lifr	tcagcagacaaatccaggat
Lifr	tagtaaggaggaggtgaaga
Lifr	ttaatctcccaggtggcatt
Lifr	cgtccttggattctgtagaa
Lifr	tgagtaacacgagtgctact
Lifr	ggtatctttaccactcagca
Lifr	aatgtgccatcgaatgctca
Lifr	ttgtaaccggagaaatgagg
Lifr	atccaggagatgttcttcag
Lifr	caccactttgtcttgaggaa
Lifr	attgtcatgtttgagcctgc
Lifr	cactttcgttggactcatac
Lifr	tattgccgatctgtcctgaa
Lifr	atatggatcgcaacggtttg
Lifr	ttcagaaacggggatgttca
Lifr	cgtcgtctgtgatgaaaatg
Lifr	aagtcatgtgtctcacagct
Lifr	cctggattccagctacatat
Lifr	tattctgtatttcgtgggcc
Lifr	gccgattttcctgaaatgct
Lifr	gtaagtccttcaatcctgtg
Lifr	agttatggatttcttggccg
Lifr	attgatgaccactgctgact
Lifr	atcatgaggagcaactctct
Lifr	ccttcactttcaacgaagtc
Lifr	ggcattcctcacttctttct
Lifr	atggtaagttgaatcctcgg
Lifr	cggaaagtgtatgcagtgta
Lifr	ccagaaagtcttggaagaac
Lifr	agatgtcgcttctcatcact
Lifr	tttgaaggagtggcttctgt
Lifr	ttccatcagaactccactct
Lifr	gcttccagtagacgattaga
Lifr	cctcgttcaatgaacacgaa
mCitrine	tcctcgcccttgctcaccat
mCitrine	gatgggcaccaccccggtga
mCitrine	tttacgtcgccgtccagctc
mCitrine	gccggacacgctgaacttgt
mCitrine	ttgccgtaggtggcatcgcc
mCitrine	ggtgcagatgaacttcaggg
mCitrine	gccagggcacgggcagcttg
mCitrine	tagccgaaggtggtcacgag
mCitrine	gtagcgggcgaagcacatca
mCitrine	agtcgtgctgcttcatgtgg
mCitrine	ccttcgggcatggcggactt
mCitrine	aagaagatggtgcgctcctg
mCitrine	ggtcttgtagttgccgtcgt
mCitrine	tcgccctcgaacttcacctc
mCitrine	cagctcgatgcggttcacca
mCitrine	cgtcctccttgaagtcgatg
mCitrine	tccagcttgtgccccaggat
mCitrine	gacgttgtggctgttgtagt
mCitrine	ttcttctgcttgtcggccat
mCitrine	ggatcttgaagttcaccttg
mCitrine	acgctgccgtcctcgatgtt
mCitrine	tgttctgctggtagtggtcg
mCitrine	agcacggggccgtcgccgat
mCitrine	gctcaggtagtggttgtcgg
mCitrine	ggtctttgctcagggcggac
mCitrine	accatgtgatcgcgcttctc
mCitrine	ggcggcggtcacgaactcca
mCitrine	agctcgtccatgccgagagt
Nacc1	atctgctggaatgactgtgg
Nacc1	ggcctgtgtaacaaaatgtg
Nacc1	tctcccatgttcatgctcag
Nacc1	ctgtgtagatgagcagaaac
Nacc1	atctcctggatctgcaggaa
Nacc1	aagaactcagtgcctttctc
Nacc1	gcaacttggagagctaactt
Nacc1	aatgtctgcgctacaggact
Nacc1	aactcctgttctgtcttgac
Nacc1	atgggtgtgcattgcactga
Nacc1	tggagaacttggccatcttg
Nacc1	caacgttcaacatactgtac
Nacc1	tctaccttctcagctgtctg
Nacc1	aaggaccacctgctcaggaa
Nacc1	aggtcttgccgcactcgaat
Nacc1	agctcttgcatccggataga
Nacc1	tctcctaggtacagtggttt
Nacc1	agaaagctgttgtaggcact
Nacc1	aagttctgctcttcctcatg
Nacc1	tattggaggaccttcgctga
Nacc1	tgtgacatccatggaagggt
Nacc1	tatgtatgtgacaggagggg
Nacc1	agacagtagctcgtgactaa
Nacc1	ttgctttggggaaaaggtgt
Nacc1	tgatgcctgtcctctcttga
Nacc1	tgttgaggaaggtcacagat
Nacc1	tgggaaatgcctaagaggaa
Nacc1	aaagtagacagtccctcttg
Nacc1	tgggcttgtttcctcagttt
Nacc1	ggtcagttctagagtttctc
Nacc1	actaaaaggggcgtgatgga
Nacc1	acgcacacccacaaattctg
Nacc1	aaacatgcacccacagtcca
Nacc1	aaaactttagtcccggggga
Nacc1	taactgggacctgtgaacac
Nacc1	taacaatggatgcggaccct
Nacc1	agagataagctccgcaaacc
Nacc1	agctagagtggaaaggagtg
Nacc1	acacccaaaagactgctcct
Nacc1	agtgagatgtgaaaggacgt
Nacc1	aggtcagggctagaacagaa
Nacc1	tagaatgcagagttggggag
Nacc1	aaacccctgcctctgaaaag
Nacc1	atcatggcagattagagggt
Nacc1	cctcacaccatcagatgtta
Nacc1	ttagctagggatgtctactc
Nacc1	gtatgactaaggtgcttgtg
Nacc1	tgctttgggatctttgctgg
Nanog	caacggctcaaggcgataga
Nanog	ccaaatcagcctatctgaag
Nanog	ttcccacagaaagagcaaga
Nanog	agaagtcagaaggaagtgag
Nanog	ctcagtgtctagaaggaaag
Nanog	ggttttaggcaacaaccaaa
Nanog	cgagggaagggatttctgaa
Nanog	cacactcatgtcagtgtgat
Nanog	aactgtggggaccaggaaga
Nanog	tcgatgcttcctcagaacta
Nanog	attgatgaggcgttcccaga
Nanog	tctcgggatgaaaaactgca
Nanog	cagacccttgtaagcaagaa
Nanog	tctgtgcagagcatctcagt
Nanog	tgaagaggcaggtcttcaga
Nanog	tgggactggtagaagaatca
Nanog	tcaggacttgagagcttttg
Nanog	aaggaccttgttctcctcct
Nanog	acagtccgcatcttctgctt
Nanog	aacctgtccttgagtgcaca
Nanog	gctgaggtacttctgcttct
Nanog	agagttcttgcatctgctgg
Nanog	tagctcaggttcagaatgga
Nanog	aaaccaggtcttaacctgct
Nanog	cttgcacttcatcctttggt
Nanog	aaccactggtttttctgcca
Nanog	gaatcagaccattgctagtc
Nanog	atggatgctgggatactcca
Nanog	agatagccctggggatagct
Nanog	acatggaaaggcttccagat
Nanog	agttgggttggtccaagtct
Nanog	ttgttccaagttgggttggt
Nanog	agttgggttggtccaggtct
Nanog	aaagtcctccccgaagttat
Nanog	tgcaactgtacgtaaggctg
Nanog	caaatcactggcagagaagt
Nr0b1	tgtagctcgttctgcccagt
Nr0b1	tagattgtagaggatgctgc
Nr0b1	tgcttctgcttcgcgctcat
Nr0b1	acctctcgctcttcctgaga
Nr0b1	aggcgcaaccccagcactga
Nr0b1	agtctctccccacccaggac
Nr0b1	tacaagagggacctggcttg
Nr0b1	tgagcatagagtagaggatg
Nr0b1	acgcttggctgcctggcgtt
Nr0b1	ataagatgctgccctgcctc
Nr0b1	accactcgcctctgcgatgt
Nr0b1	actctgggtacagtaggaca
Nr0b1	tggtgtttggtctgcgctca
Nr0b1	tgatcagacgctgcacacca
Nr0b1	accacctgtggatccttgag
Nr0b1	aagcgcagggtcttcaacag
Nr0b1	gaagcagggcaagtacttga
Nr0b1	tgctgatctaggggcaggat
Nr0b1	acagctccgcaccagcacca
Nr0b1	aactcaagcatgagtagggg
Nr0b1	tcgaagtgcaggtgatcttg
Nr0b1	ttggtctccgggatctccat
Nr0b1	tggtaagcatttcctgcgtc
Nr0b1	catactctttggtgtcaatg
Nr0b1	agcacggtccctttcagata
Nr0b1	gccaggcaggtctgggttaa
Nr0b1	caatgtatttcacgcactgc
Nr0b1	tgggttctccactgaagacc
Nr0b1	gatgtgctcagtaaggatct
Nr0b1	ggtactctctctgcatcatc
Nr0b1	ttcagttcagcggatctgat
Nr0b1	tctcagcaggaaaagggcac
Nr0b1	tgacgacatcgctattgatg
Nr0b1	agagcatctccagcatcata
Nr0b1	atatgccttcacagctttgc
Nr0b1	agtaaaatgcacttgagtgg
Nr0b1	tacgaccgctttctccatct
Nr0b1	ttagcactcttctgcctaca
Nr0b1	gcagagggatttttacattg
Nr0b1	cttcacaagaagccagtatg
Oct4	aaagacggctcacctaggga
Oct4	tgtccagccatggggaaggt
Oct4	tgagaaggcgaagtctgaag
Oct4	aggttcgaggatccacccag
Oct4	tggaggcccttggaagctta
Oct4	tgagcctggtccgattccag
Oct4	acatggggagatccccaata
Oct4	tccctccgcagaactcgtat
Oct4	aacctgaggtccacagtatg
Oct4	aacttgggggactaggccca
Oct4	tcaggctgcaaagtctccac
Oct4	agttgctttccactcgtgct
Oct4	acagggctcagaggaggttc
Oct4	ttctccaacttcacggcatt
Oct4	actcctcgggagttggttcc
Oct4	ttctgcagggctttcatgtc
Oct4	agcttggcaaactgttctag
Oct4	aaggtgatcctcttctgctt
Oct4	tttccaaagagaacgcccag
Oct4	agatggtggtctggctgaac
Oct4	tgagctgcaaggcctcgaag
Oct4	cgcagcttacacatgttctt
Oct4	ttcctccacccacttctcca
Oct4	tgaaggttctcattgttgtc
Oct4	agggtctccgatttgcatat
Oct4	tgctagttcgctttctcttc
Oct4	actccacctcacacggttct
Oct4	cacttcagaaacatggtctc
Oct4	atgtgagtgatctgctgtag
Oct4	ttctctagcccaagctgatt
Oct4	agaaccatactcgaaccaca
Oct4	ttgatcttttgcccttctgg
Oct4	cttctcgttgggaatactca
Oct4	aggtgtccctgtagcctcat
Oct4	agaggaaaggatacagcccc
Oct4	atagcctggggtgccaaagt
Oct4	tgagtagagtgtggtgaagt
Oct4	aggcctcgccctcaggaaaa
Oct4	agagcagtgacgggaacaga
Oct4	agtttgaatgcatgggagag
Oct4	ttggctcacagcatccccag
Oct4	ttctcttgtctacctccctt
Oct4	gaatttaaccccaaagctcc
Oct4	gcttttaatccctcctcagt
Oct4	agcttctttccccatcccac
Oct4	gctcctgatcaacagcatca
Oct4	aatgatgagtgacagacagg
Oct4	ctgtgtgtcccagtctttat
Pecam1	tgaggttctggtctgaatac
Pecam1	gctttccatatggatgctgt
Pecam1	attcatcacctcccatgatg
Pecam1	aggtgacgttatacaccatc
Pecam1	aatgacgtagctctcggtgt
Pecam1	ttgtacttcccggagtggaa
Pecam1	tgttgttcagcatcactgtg
Pecam1	ctcgtactcaatcgtggttt
Pecam1	ttggatacgccatgcacctt
Pecam1	ttttgtccagtgtcaccttg
Pecam1	aaggaacaattgaccgtcac
Pecam1	gatcggtggcttttcttctt
Pecam1	gtccccacttctaatttttc
Pecam1	ctatccttcgcttgacaaac
Pecam1	aaacactaacacgtggtcct
Pecam1	atttgaatccggacaggatc
Pecam1	attcactcctgatgggttct
Pecam1	tcaaacttgggagtggagaa
Pecam1	tggtccccttctatgatcat
Pecam1	gaactatgcacctaatgtgc
Pecam1	taaactcctggaccaagtgt
Pecam1	cgccttgtctttttggatga
Pecam1	tttgcttggaggtggctaca
Pecam1	actgagtagacagcttcact
Pecam1	tgtccactgtactcgaccat
Pecam1	tgattccactttgcaggtgt
Pecam1	tgctactggctttggagata
Pecam1	cagctctgttatgttgacca
Pecam1	tccttctggatggtgaagtt
Pecam1	atactgcgacaagaccgtct
Pecam1	tcggcgatcttgctgaaatt
Pecam1	atgcctgcagtacagctgta
Pecam1	gcttctcttgaccactttgc
Pecam1	aaaatactgggcttcgagag
Pecam1	gatctcagacttggcatcat
Pecam1	tgcctatggcatgtcctttt
Pecam1	ttccattttcggactggcag
Pecam1	taaggtggtaagtgatgggt
Pecam1	ctggaagtcactctttgctt
Pecam1	aatggcaattatccgctctg
Pecam1	tcgacaggatggaaatcaca
Pecam1	ttcacttccagactgtacct
Pecam1	tttcacagagcaccgaagta
Pecam1	atactgctggctctgttgga
Pecam1	aagactctgactgcaagagt
Pecam1	aatgagccctttcttccatg
Pecam1	atgaccactccaatgacaac
Pecam1	tggctgcaactattaaggtg
Prdm14	ttcagaggactcagacagct
Prdm14	atctgtaaccttctgcagac
Prdm14	aaacacctttccacagcgtt
Prdm14	caggtgcttatctctgtagt
Prdm14	ttgtccacacagggcgtgta
Prdm14	agaacacggaaacttcctgt
Prdm14	cgcgcttttcaaaggatctt
Prdm14	tgaagaatatggatccggag
Prdm14	tacggccattgtccttgtgt
Prdm14	ttcccacaaatatcgcagga
Prdm14	aaagcctcttgatccaggaa
Prdm14	tttatgaagcctcatgtggg
Prdm14	tgctttcaaagacctagcag
Prdm14	gttcttggtttgtaactggc
Prdm14	caaagcaggaatgagagtca
Prdm14	actgaacacttcaaccatgc
Prdm14	ctactccattctccagattc
Prdm14	aaggtttggagcttcagatc
Prdm14	actcctggtctgaatggatt
Prdm14	caagacccaggactttattc
Prdm14	gggggaaccttttcttcttt
Prdm14	ggtgttcaaggcagacagga
Prdm14	tggctacagacaccgtataa
Prdm14	gctgtggtaacttaatcctg
Prdm14	ctctaggtagtgcaaattgc
Prdm14	cacggcagaagacttagtta
Prdm14	gaggagagaaatgagctcaa
Prdm14	cctggcattttcattgctca
Prdm14	cctggaaatgattctttctg
Prdm14	caagaattgccagtcttcct
Prdm14	ccttctctgttggtaaaagt
Prmt5	catccagaacatggaagagt
Prmt5	atcatctctcaggtcctctg
Prmt5	tagtcggggcattctcaatt
Prmt5	tccactgtactcctctgtgt
Prmt5	caccacatccatgttttctc
Prmt5	cacacagagtccgaaagtta
Prmt5	gctactgcaattctcttgct
Prmt5	gaggtcagctccaatttcaa
Prmt5	ggtcaatgacgtgattagac
Prmt5	tgctttgatgggctctccaa
Prmt5	aaaatgctggtggggagaat
Prmt5	ggaaatcctttcttgttggt
Prmt5	ctgctgcaccttagaaagaa
Prmt5	aacttgaggagccggaagat
Prmt5	ccgtgatgataaactgcact
Prmt5	ttctctgagtggtggttggt
Prmt5	tactggaggtaggaacagaa
Prmt5	gggcgattttggcttaagta
Prmt5	aaagagctcataggcattgg
Prmt5	gcagatagtcttcatagcct
Prmt5	attgtccatcagaggctgga
Prmt5	cttcatatgtctgagattcc
Prmt5	ttgatggggtccttttcaaa
Prmt5	agcctgctgatattgagagt
Prmt5	ctcggtctagcaaacattta
Prmt5	gtctccttttcttcttctgg
Prmt5	caccataagtacctggacat
Prmt5	aagagacgcattcacaagag
Prmt5	ttcttctccacagcatacag
Prmt5	tctagcgtcaccacagcatt
Prmt5	ccattcttcaaactgccagt
Prmt5	tgatgagacaactgtcacct
Prmt5	tttctccggagccacccatt
Prmt5	gctcactgacaatgatgtca
Prmt5	ttgtcggcaaaggaacccag
Prmt5	atccagacactcaggtgaca
Prmt5	atctttcaggaagtgctgtg
Prmt5	tattctccagggatgctcac
Prmt5	aagaaatgggagccaggaag
Prmt5	gacctcattgtacagcttag
Prmt5	tcaggatcgcggtccttttc
Prmt5	ccacataaggcatctcaaac
Prmt5	agctggtggaagttgtgcaa
Prmt5	tgaaggtaaagcagggctta
Prmt5	ataggatctcggttgggatg
Prmt5	acagtagcggttgttgtcaa
Prmt5	acctccacaggaaactccaa
Prmt5	gaagccatgaagcactgtgt
Rest	tgttgttgaagagactgcct
Rest	atgtcgttggttaaggccat
Rest	tggctaacatgatgagctga
Rest	ttctgagaagtggttgtctc
Rest	atgttttccagccctttgag
Rest	tagctccaaacttcccagtt
Rest	tatatttctggggcagctga
Rest	tctggagcgggatctttatt
Rest	aactcctgcatttgtcttcc
Rest	ttcagattcggcttcgtact
Rest	atccggatgtgatgcacaaa
Rest	caaagaacttcttagcgctg
Rest	tgtttctctgcactttcctc
Rest	ataccggttggtattgtagc
Rest	atgatgcacttgtagatgcg
Rest	tttctcaggtgtttcctcca
Rest	gtagactttcctggggaaat
Rest	aagtagttgcacttgctgca
Rest	cacgtgctgaacgtagttat
Rest	atttatacgggcgttctcct
Rest	gagcttgagtaaggacaaag
Rest	tcgcgttagatgagtcttct
Rest	atggcttctcacctgaatga
Rest	gccacataattgcactgatc
Rest	ggtcacttcatgctgattag
Rest	tgtgaacctgtcttgcatgt
Rest	caattaagaggtttaggccc
Rest	tgttttgtagtcacagtgcg
Rest	cacgtgctttttgaagttgc
Rest	ttacacttcttagaagccgc
Rest	ggtgggatgcttagatttga
Rest	catccattgttttgctggga
Rest	cagcctctctctttttggtt
Rest	ttgctgacggcgttattaag
Rest	ccccctttgtttttgtttgc
Rest	ttctcgttcttcttcccaga
Rest	gcatcttttcccacagcttt
Rest	accaggcttcttctcttttg
Rest	ttcacctctgctgctttagt
Rest	tttcctgtttgtccgtctgt
Rest	ctttacagggcttttctgga
Rest	cctcagcatccttctttctt
Rest	ttttttgtcactggtccctc
Rest	cacgttggtaccgatttttg
Rest	ttaagggaagcgctttgctt
Rest	tacttgtctttgtcttgggc
Rest	atcccctttggagcaagttt
Rest	tctgtctgagaagatcctga
Rex1	agaagaaactgccactcgta
Rex1	ccttggtttcctttctgaaa
Rex1	atgcgatgcgctctacctat
Rex1	gtccatttctctaatgccca
Rex1	atcttcttttgccacgtgtc
Rex1	cacactcactctattgagag
Rex1	atcctgctttcttctgtgtg
Rex1	atttggggacaacacttgga
Rex1	caaacacctgctttttggtc
Rex1	atgcctatgactcacttcca
Rex1	gtcttagctgcttccttctt
Rex1	cacttgtctttgccgttttc
Rex1	ttgctttagggtcagtctgt
Rex1	tggtattctggactggcctt
Rex1	tatgttacacggggagcttc
Rex1	aatctcactttcatcccgga
Rex1	aagccatcttcctcagtctc
Rex1	atgatgcactctaggtatcc
Rex1	aatgggttcggaaaactcac
Rex1	ctccaagctttcgaaggatt
Rex1	aacctggcgagaaaggtttt
Rex1	aagaagactcgagaagggaa
Rex1	ttcgtcccctttgtcatgta
Rex1	ttgcgtgacctctctcttct
Rex1	aagtaatgagctcgccccaa
Rex1	taagacaccacagtacacac
Rex1	tatccctcagcttcttcttg
Rex1	acaagcatgtgcttcctcag
Rex1	tttgccacactctgcacaca
Rex1	tttagtttcgagctctccgt
Rex1	tccggtgtgcaccagaaaat
Rex1	ttcgaacgtgcactgatacg
Rex1	agttgaaatccagggagaag
Rex1	tcaaaaggacacacaaagcg
Rex1	ctgaataaagctcttctcgc
Rex1	gggttaggatgtgaatcttc
Rex1	tccaccttcagcatttcttc
Rex1	attaagactacccagcctga
Rex1	ataatgcgtgtatccccagt
Rex1	gccatagaatctatccctac
Rex1	ggaataccaaaagaggcctt
Rex1	ccattgactttcctgttgga
Rex1	ggttatgcttttgaaactgc
Rex1	catccccttcaatagcacat
Rex1	ctgattttccgacgtatgca
Rex1	ggcaattaggaactgcatag
Rex1	ggccattctttaggattatc
Rex1	tcatttgttgactactgcca
Sall4	tgggaaattttagccccctt
Sall4	tctgaggcttcatcgcagtt
Sall4	ttgttgcagatgtgagtgtc
Sall4	agactaaagaactcggcaca
Sall4	cttgtgttccatgaattcag
Sall4	aaaagtcctctgaaggcact
Sall4	tgtctttattgcttgggctg
Sall4	ttcaagtacaggatggagtc
Sall4	aatagcttatgtcctggggt
Sall4	tgttggctactttgcctttg
Sall4	tgagacacatggctgcttaa
Sall4	tttgaggctttctggctgag
Sall4	ttggcttgtttcaaggcatc
Sall4	tcaaggtgaaggacgttaac
Sall4	agacacgaagttggggagaa
Sall4	tttcctttcttggactggtc
Sall4	ttgtcctggaattcggccaa
Sall4	atagtgagaagcggcactca
Sall4	acagagagactcgattcatc
Sall4	tttgaggtagccctagagaa
Sall4	atgaggtccctggaattagg
Sall4	tgcatgtcattgggcaagga
Sall4	attatgtatcatccccaccc
Sall4	ttgctgcaatttcagggtct
Sall4	ccttgtctatgttctccact
Sall4	aacatcctgagaacagacct
Sall4	acgagcaaggaagagtcatt
Sall4	gcagattctagaatctccct
Sall4	ggaggtgggttaagaaaaaa
Sall4	gcatatcaggaagaggaaga
Sall4	tatggtcacaagccacatca
Sall4	tgattgtaggattgcccaag
Sall4	gaaagcagcatagcaactct
Sall4	ttagtcaccacagaaggaca
Sall4	aaccaggtccctacatttac
Sall4	aaacagaggatgaagacagg
Sall4	ggcattctcttctccttttc
Sall4	ggctgaaggaagtggattaa
Sall4	atggaggatgtcctatccaa
Sall4	agaaattgtgggctttccga
Sall4	catactctaagggctctgaa
Sall4	tcagaaaatctcctgaggtg
Sall4	aggcagttttccaatgtagc
Sall4	agaaaggatagcatgcacgt
Sall4	gggtcttggaataaccgaaa
Sdha	accaacagagaagtgaaagc
Sdha	tagctgatgccttcttgttc
Sdha	accactgggtattgagtaga
Sdha	ggcatgcagtattaaaccct
Sdha	tgctgcaacagtatgtgatc
Sdha	cagagcagcattgatacctc
Sdha	agaaatgccatctccagttg
Sdha	ctgtcatgtaatggatggca
Sdha	ttcagttctgctaaatggca
Sdha	tgcacgctgataaatcttcc
Sdha	tcgcagagatcttccataca
Sdha	catcagaagatccagtgcaa
Sdha	tctatgcacagtgcaatgac
Sdha	cttattcggtgtatggaccc
Sdha	ccccagtagcaataacagtg
Sdha	gtacagctgaagtaggttcg
Sdha	aattctaagtcctggcaagg
Sdha	cagcaccgtatatacctgtg
Sdha	gactgttgatgagaatcccc
Sdha	gtgcgtatctctccatgaac
Sdha	acaacatctcttgatgccag
Sdha	tctcaagagtcatggatcga
Sdha	gcaggtagacgtgatctttc
Sdha	tctctgaaattccgggtaga
Sdha	cccatgttgtaatgcacagt
Sdha	acctgtcccttgtagttagt
Sdha	catacagaccaggcacaatc
Sdha	agagagaatttgctccaagc
Sdha	ctctgccaaagactacaagg
Sdha	gaactttatctccaggcctg
Sdha	atcggcaaatctcaacttgt
Sdha	gcatgtttaggcgtagttct
Sdha	gtctccatagagctgactga
Sdha	cccctgtcgaatgtctttag
Sdha	ccatatatggtctgcagtgc
Sdha	ttgtaatcttccctggcatg
Sdha	caaagtaaccttgccagtct
Sdha	cctcattcaaggtcttgtcg
Sdha	caggtttcatcagtaggagc
Sdha	tcacataagctggtcctgta
Sdha	ggaaacgcaggtaagctatg
Sdha	ctccttgttcatgagagcag
Sdha	accaagctgttgatcacaat
Sdha	taaagagacaaagtctggcg
Sdha	atgccagttttatcactgca
Sdha	aatacttgtgctgcagctag
Sdha	actggctcgatacttaccat
Sdha	ccaccaggaacctaaacaag
Smarcc1	ttttctgccttttcaggctg
Smarcc1	ggcatcgctttctctttctt
Smarcc1	taagatgtttccgggcattg
Smarcc1	tcttgtatcttccaggctag
Smarcc1	gtgcttggggttgtgaaaaa
Smarcc1	atcaaggagtggagagacat
Smarcc1	ctaaggacctgacacaagaa
Smarcc1	aatgaccagagcacatcagt
Smarcc1	gggagacacatggtactttt
Smarcc1	atgtcaacacaacaggacct
Smarcc1	gacagagagagatacacaca
Smarcc1	cttagacaaagcagagagag
Smarcc1	ctctttctgcccattaccat
Smarcc1	taatgccttaaggtgtgtcc
Smarcc1	ctctagctcagataagcaga
Smarcc1	tctcagggactctatcagta
Smarcc1	tggtgcacttatgtgtgaca
Smarcc1	atcgaaaggatacccccttt
Smarcc1	tacagtggcatgttcttcca
Smarcc1	gctctttgctatctatcgtg
Smarcc1	gaagggcttgttgtaaagct
Smarcc1	tctgcacagacaaccagaat
Smarcc1	ccatgttccaatcctgcaaa
Smarcc1	aaaccccaactctgaaagct
Smarcc1	cccagaccctttatctttgt
Smarcc1	cctaaaggtttgtaggtagg
Smarcc1	tatgtgtttggggaaggttg
Smarcc1	aatgtttattggggtggcga
Smarcc1	acctcagtaccgcttaagaa
Smarcc1	atcacatgtgagcattccca
Smarcc1	tcagaatgtgaggtacagga
Smarcc1	acaacagatggaatgtgagg
Smarcc1	ttagcacagtctccataacc
Smarcc1	ttaaaccttacagcctcgca
Smarcc1	ttttggtggcaattcctctg
Smarcc1	caggctcagattaaggcttt
Smarcc1	tctagttgttcatcagcagg
Smarcc1	aagctggcaaaaccaaaacc
Smarcc1	atggaaagacagaaaggagg
Smarcc1	ctgccacttaaagttctgct
Smarcc1	ccttgcactctcaagaatga
Smarcc1	aaatacacccgtaaggtgct
Smarcc1	cctacctatagctctcatac
Smarcc1	ggcaaatctcaactgtaggt
Smarcc1	ggttagaggaaaaccaagag
Smarcc1	agtcattagctctagctcca
Smarcc1	aatctccatttccaccccaa
Smarcc1	aacaagcacccagggaataa
Socs3	tagagtcagagttagagccg
Socs3	gaatcaggcaaaggacctgg
Socs3	cagccgtgaagtctacaaag
Socs3	tagtcccgaagcgaaatctc
Socs3	cttttggagctgaaggtctt
Socs3	cagtagaatccgctctcctg
Socs3	ctgtcgcggataagaaaggt
Socs3	ttgacgctcaacgtgaagaa
Socs3	cactggatgcgtaggttctt
Socs3	ggtcactctgcagcgaaaag
Socs3	cttgagtacacagtcgaagc
Socs3	gaacttcggacgagggttcc
Socs3	tgtagtaagctctcttgggg
Socs3	agtaccagcggaatcttctc
Socs3	gttgacagtcttccgacaaa
Socs3	tgggtcactttctcatagga
Socs3	atactgatccaggaactccc
Socs3	tttgctccttaaagtggagc
Socs3	atttttgtgcttgtgccatg
Socs3	ctgaggaagaagccaatctg
Socs3	ctcagacgaattccaggtcc
Socs3	ctggctccacttgaaagaag
Socs3	tccgcttgtcaaaggtattg
Socs3	taagttcaacacttggaggt
Socs3	tttgaagattccccttgcag
Socs3	atcaaagcgcaaacaagttc
Socs3	gtgcctgctcttgatcaaac
Socs3	agtggttatttctttggcca
Socs3	atagctctcttcaggtcacc
Socs3	atctgcgaggtttcattagc
Socs3	tactgcctcttcacaacggg
Socs3	tcccttcggtgttggaaaag
Socs3	caagatggctcatctgttga
Socs3	ctccatctgctccagggaaa
Socs3	cacataggagagacaaagca
Socs3	tttaaggcgagtctcctagc
Socs3	ctattggctgtgtttggctc
Socs3	ggtgaatccctcaactctct
Socs3	tgttaactcaggagtctcct
Socs3	taggactggccaatgtcttc
Socs3	gacctactgaccgagagatg
Socs3	ggaaggcttctccatcacct
Socs3	aattgcatggctgctgcatt
Socs3	caacacaggaccagttccag
Socs3	cctgacttcagaaaacttgt
Socs3	acagagagaaaaaagccacc
Socs3	ttcaagcatcttcagacagc
Socs3	tgcaaagtctgagttgaact
Sox2	atcatgttatacatgcgggc
Sox2	agtaggacatgctgtaggtg
Sox2	tctagtcggcatcacggttt
Sox2	aatagtcccccaaaaagaag
Sox2	gcgtagtttttttcctccag
Sox2	cctaacgtaccactagaact
Sox2	aagacttttgcgaactccct
Sox2	cttttttttcatcgcccgga
Sox2	cggtcctaaatttaagctgc
Sox2	ccgaataaactccttccttg
Sox2	ccagtacttgctctcatgtt
Sox2	aacaagaccacgaaaacggt
Sox2	acaatctagaacgtttgcct
Sox2	gatatcaacctgcatggaca
Sox2	ccaataacagagccgaatct
Sox2	tatacatggattctcggcag
Stat3	tgacatgttgttcagctgct
Stat3	tgaacttggtcttcaggtac
Stat3	tcaatggtattgctgcaggt
Stat3	aatgaatctaaagtgcgggg
Stat3	caccgttatttccaaactgc
Stat3	aaacgtgagcgactcaaact
Stat3	tttcagacgatatggggttc
Stat3	tctggaaccacaaagttagg
Stat3	ccaaagatagcagaagtagg
Stat3	aaccccgagctgctgaaaaa
Stat3	agcaaggttgaaagtgcaga
Stat3	gtcctagcttctatgtggat
Stat3	tttaaagaggaacctctggg
Stat3	cagtgtgttttgccctttaa
Stat3	gatatggaaaggctatgctg
Stat3	ggctgttaactgagtattcc
Stat3	agatgatcagcctgaagaca
Stat3	gcaaccattccagggtttat
Stat3	tgtttgaaccagaggccaag
Stat3	tctaggttctctctagcctt
Stat3	gggtaaacaaaacccaggga
Stat3	acctccaaccgacaagcata
Stat3	atgacaaaggctttccagtg
Stat3	atgggaaggggacatactac
Stat3	ttcccaatagaagcaggaca
Stat3	aatccctctcgacacaaggt
Stat3	aggcaggttcaaacctgtaa
Stat3	tactccctgagctttgctga
Stat3	caagcgcatagaataaggac
Stat3	tgtggttacagatatccctg
Stat3	atacaccactcatatgaggg
Stat3	aagcaagcaagcgacatgga
Stat3	tgttccagtaagctgagtga
Stat3	aaaggcttgccttgaacact
Stat3	atctagccatgcctctgtca
Stat3	aatgaggtggctttgagtca
Stat3	ttccacagacactgatcagc
Stat3	ctggttaactggaaggaaac
Stat3	ctcactgcccttaattcaga
Stat3	agttcgtcttggagacaatg
Stat3	taactgtctcgaagcagaag
Stat3	gccttcctaaataccctttc
Stat3	agccataaaaatgcccaagc
Stat3	agagaagccctcaccttgtt
Stat3	agagcccctgaggtacaaca
Stat3	taacccaggcacacagactt
Stat3	actgaaaggctaagcagtct
Stat3	attggaatctgagtgcagtg
T	atgaccggtggttccttaga
T	agctgttccgatgagcatag
T	tgaattgtccgcataggttg
T	atactggctagagccagtag
T	tcgaaagaactgagctccca
T	tcagtggtgtgtaatgtgca
T	tagcagccccttcatacatc
T	ctgtcagaaatgtctgtgac
T	gctttgggccgtgtcatact
T	aggtgtccacgaggctatga
T	attcacatagatgggggtga
T	tcagcacatggaggaaagtt
T	ttgacaccggttgttacaag
T	actttgagcctagaagatcc
T	caagaggctgtagaacatga
T	cacatatcactactgtaggt
T	ctgtccttggcttcataatg
T	acaaaaaactggaccacagc
T	aggactctgattaactgcca
T	agatataggaccctacctag
T	ggacgaattccaggatttca
T	tctcactaaagtaggacagg
T	gacattagaggtgtaccttg
T	actactctaaggcaacaagg
T	aagtaggcatgttccaaggg
T	cacaaaaagctacgtgtgct
Tbp	acatctgatgccgtcacttc
Tbp	gcagaaacctagccaaaccg
Tbp	gaaatagtgatgctgggcac
Tbp	ctgggttatcttcacacacc
Tbp	ctcagatcttccctagagca
Tbp	ggtccatgattctccctttc
Tbp	ccctgagcataaggtggaag
Tbp	atgggaattccaggagtcat
Tbp	cgtaaggcatcattggacta
Tbp	ataggctgtggagtaagtcc
Tbp	tgttgctcttccaaaataga
Tbp	caattccagagctctcagaa
Tbp	acaatattttgaagctgcgg
Tbp	tacagccaagattcacggta
Tbp	gcaatggtctttaggtcaag
Tbp	ttcagcatttcttgcacgaa
Tbp	cagcaaatcgcttgggatta
Tbp	tggctctcttattctcatga
Tbp	tgaaaatcaacgcagttgtc
Tbp	gtgcacaccatttttccaga
Tbp	ttgttcttcactcttggctc
Tbp	attttcttgctgctagtctg
Tbp	taagaacttagctgggaagc
Tbp	ccaccatgttctggatcttg
Tbp	tccagccttatagggaactt
Tbp	tagctactgaactgctggtg
Tbp	tccaggaaataattctggct
Tbp	tctgggtttgatcattctgt
Tbp	gctctaactttagcacctgt
Tbp	tggtcttcctgaatcccttt
Tbp	gagaacatggcagacaacta
Tbp	accaaaactgactggtttta
Tbp	caccaactgtaccatcagtg
Tbp	gccacctgtaactgagtgtc
Tbp	acacacagtgtcacttcatg
Tbp	cctttctagtatcctgcagt
Tbp	cagggtgatttcagtgcaga
Tbp	gagcaagcaactcacagtag
Tbp	taaataaatgggcagtgccg
Tbp	tcaccaacagcagtgtttaa
Tbp	caggtggcttgaacacttaa
Tbp	cggaatgtatctggcacaaa
Tbp	attcagtcctgcaatactgg
Tbp	tgtacagccattgttttgat
Tbp	tgtgcagagtactctgaaga
Tbp	aacaatttacaagctgcgtt
Tbp	gatcacatgacttacaaggt
Tbp	tggtctcaggcattatatct
Tbx3	ataaccggatctctcatgga
Tbx3	tgaggtaggaagggatgata
Tbx3	aactgatccatgatgggctt
Tbx3	tcttcagaggcctcagatgt
Tbx3	ttctacgtcttcttcgggtt
Tbx3	aactggtcccaaagttcctt
Tbx3	tcgtgatgaccatctctgta
Tbx3	ttaaacggagggaacattcg
Tbx3	ttttatccagtccagagcac
Tbx3	cagcagctataatgtccatc
Tbx3	ccaccgagagttgtgaaatt
Tbx3	attctctttggcatttcggg
Tbx3	actttggacatccattgctc
Tbx3	ggtgagtttcagtttgtgga
Tbx3	ggccaaagtaaatccgtgtt
Tbx3	tataattcccctgccacgtt
Tbx3	tttagtatagtctgggtccc
Tbx3	atatcgttggctctgacgat
Tbx3	cgaaaagtactgtaaggcag
Tbx3	aattctgtttccgggaacag
Tbx3	attctgataggcagtaacgg
Tbx3	gcaaagggattgttgtctat
Tbx3	attgccagtgtctcgaaaac
Tbx3	cagtgtgagctgctttcttt
Tbx3	tctcctcaaacactctcatg
Tbx3	tcatccgaagtctccttctt
Tbx3	aaagcagttgaaggctgcct
Tbx3	atctttgaggttggatgtcc
Tbx3	tagtggtggaaatcttggcc
Tbx3	tgtgtaggggtaaggaaaca
Tbx3	ttcaaattgaggaacgggtg
Tbx3	attgatggtaaagctgtggc
Tbx3	tcttgtttttaaggggaccc
Tbx3	aactggaatggagagacctt
Tbx3	caaagtgcactggcagattt
Tbx3	ggcccgtggtttattttaca
Tbx3	acaaaactgaaagggacagg
Tbx3	gaaaggctttagtgctccct
Tbx3	cctgtggtatctagcatagt
Tbx3	tttcaaagcaacagcagcct
Tbx3	acacaaaagcctgtttgcca
Tbx3	ataccagcctgcacaaaagt
Tbx3	ttccggtgaagtctctcaaa
Tbx3	ttccactaaacacacgaagg
Tbx3	ttagtttgtttaggaggggg
Tbx3	agttccacaggacttcatct
Tbx3	gcaattggtgagtttcagtc
Tbx3	ttctctctgccccaacgaaa
Tcf3	atctagagacagccctgctg
Tcf3	tgttggaactggggtgcgtc
Tcf3	atcatccacccaggacagca
Tcf3	tgccattctctgagactggt
Tcf3	tgagcctgcaaactgggttc
Tcf3	agctgggtcggtcctccagt
Tcf3	ttctggtcactgctgcccca
Tcf3	gctagggtcaaaggaagaac
Tcf3	gggcaccttcgctgtatgtc
Tcf3	ctgctgtgggagtcactgaa
Tcf3	agctcctaggaacgtggaag
Tcf3	tcactgcccttgcctccaag
Tcf3	aaaggtggcataggcattcc
Tcf3	tgccaacactggtgtctctc
Tcf3	aggaagccagcctgactcaa
Tcf3	tgctgaggctcagctcacct
Tcf3	agctgctcttgatgcccgat
Tcf3	gggaatgaggggtaatactg
Tcf3	atctgcagctctccgacgag
Tcf3	gctgagtatctgccaggcca
Tcf3	ggaaccttccggaccttctt
Tcf3	atacaccgaggaagggagac
Tcf3	tgtagctgtcacctgagctg
Tcf3	gggtaggctgcagcatccct
Tcf3	taagcgctgctgggggtctt
Tcf3	tgccatctgccacgtagaag
Tcf3	tactccagagctcagctgat
Tcf3	ccaaagcccacctggctagg
Tcf3	aagagccgtcacctagcatg
Tcf3	agatccatgcagctggtagc
Tcf3	ctgggagcgagccattaacc
Tcf3	gcagccgaaaagctggatac
Tcf3	aagtcccactgtaagtgcca
Tcf3	actgtgatgtccctggcagg
Tcf3	ataaggcactgggcgctcct
Tcf3	tggagacctgcatcgtagtt
Tcf3	tcctccatcttgctctgcag
Tcf3	acatggatggcctcgtccaa
Tcf3	atcgctagcggtgccaacag
Tcf3	atggccaggcaaaagcccat
Tcf3	tgaagctcgtggtcagtgcg
Tcf3	aggatggcttcccccgacca
Tcf3	aaaagactggccccacttgt
Tcf3	ggggaggctggcatggttat
Tcf3	tccaacgaagaagctgtgac
Tcf3	gcagagatatggtggtccct
Tcf3	tcatccagaaccgtcctgat
Tcf3	tcatgcttcgatggagacct
Tcl1	tacacggtgagcatgagaaa
Tcl1	tgccagtccgtgataaaact
Tcl1	cgataagagcaagaagcaga
Tcl1	aggtgtctctgccctgtgtg
Tcl1	tgcttctcccagatccacag
Tcl1	tcgacgaaactcatccaagt
Tcl1	actcttgatgactacgggca
Tcl1	cgcaagatcacctggaattt
Tcl1	ttcccccaaggtgacatctt
Tcl1	taaggcaccagctgactggg
Tcl1	cagttgccacattaaaggca
Tcl1	agcttcggtacctgtccttg
Tcl1	aggatctgccaatacatgga
Tcl1	ctccacgtctctaaacttga
Tcl1	cgagtctatcagttcaagca
Tcl1	gtctgggttattcatcgttg
Tcl1	aaggcagacaggagctgcag
Tcl1	taccaacatctcccctgtgg
Tcl1	tgactagcgaacagacagaa
Tcl1	agcccagtgtagaggaaaaa
Tcl1	cgtctggccagagttttctt
Tcl1	aggcaacagcagcatgggaa
Tcl1	agagctgagggaccaaccaa
Tcl1	aactgggatcttctctggag
Tcl1	actgagcacctagaggaggt
Tcl1	taagatcatcagaggcacag
Tcl1	aaagggaaagacggaagagt
Tcl1	gagacactagttgtcttgtg
Tcl1	gaggaagaaggcaagttcat
Tcl1	atggtgtatgtactgctgag
Tcl1	ttccaatgacgaggtcttgt
Tcl1	ttgagtgatggctgatctgg
Tcl1	tcacaggtcaggtgggtaca
Tcl1	aagcctatgtttgctgggta
Tcl1	aagagagctctcaggtctta
Tcl1	aagcacctaggttctaagga
Tcl1	taggccccaggtttgcatat
Tcl1	ctggcctcttgttctagtga
Tcl1	aatcagagggcccatctgaa
Tcl1	agaacctgaacacccagaga
Tcl1	gacaggacgtgtttacacta
Tcl1	cccaacttaggtgagtgaaa
Tcl1	atctcggtcaaggatggaag
Tcl1	cagtcttctctccctcattt
Tcl1	accctggcttctctgggaga
Tcl1	ttactaggagaccaaggctt
Tcl1	tcccacacattccctttcaa
Tcl1	cagccgtatctctaaaatag
Tet1	tttcgatcccgattcattcg
Tet1	gagtctgggttctgaaaaag
Tet1	cattgtaaacccgttgcaag
Tet1	ctaagagaggttcttcgaag
Tet1	taggtttgggtgtgactact
Tet1	ctcgtcctggatattatgtg
Tet1	ttttcagagtgctttacccc
Tet1	tctgttcaccattctctgtg
Tet1	tccccttcaactaaacacct
Tet1	aagactgggttatctcttgg
Tet1	cggaaatacagctttgggta
Tet1	aatttctgcttccaggttcc
Tet1	ttcacaatgtgtcccttcca
Tet1	ggaagtgcactcattatcag
Tet1	ttgatctttggggcaatgga
Tet1	ttctgagaggtaacttcgga
Tet1	ctgctaactgattgctagtg
Tet1	gactctacttgtgagctcaa
Tet1	agaaggatcagacagcttga
Tet1	aaagccattatggtcgcttc
Tet1	tcttatcagagctgtgggat
Tet1	tatcaaagacatccggctgt
Tet1	agggttttttcttggggctt
Tet1	cacttgttctggggttgtta
Tet1	gaacttgatttgggtggctt
Tet1	agtactaaaggcctgtccta
Tet1	aaaatccccactgaagtgga
Tet1	ggcctcaacttgaactaagt
Tet1	aatagcaccaagatcctctg
Tet1	gccacagtttcttgttggtt
Tet1	gggtagcattcctatccata
Tet1	taaaatcggggtagcacctt
Tet1	aacttgactcagggtttggt
Tet1	tgcagctattaccagaggta
Tet1	taccaaactgcttctcagct
Tet1	aagatctaatggggcatgct
Tet1	atctctccttccagtttgct
Tet1	aattacatgggggagaagag
Tet1	ggccatttactggtttgttg
Tet1	cagtccatggactctgattt
Tet1	tgtgatttcttgtttggcgc
Tet1	tttgacttgaccctctgcta
Tet1	cccagttaaattggcatcac
Tet1	tgctgcttgtcatcttcaga
Tet1	ttatggtctgggcaaatgtc
Tet1	cagtgggtaaacagtgtaca
Tet1	atttgttgagcggaaggtgt
Tet1	gccttgctaaattcctcatg
Trim28	tcttagcaggtcctgtggag
Trim28	agactgttcgctctccatct
Trim28	atggtccttgtgagcgttga
Trim28	ctgcatcttccaaaaactgg
Trim28	caagagtttacgttggttcc
Trim28	tcgaacctccttggtgtttt
Trim28	ttctgcacatcagacacctg
Trim28	tcttgacatcaacctgcact
Trim28	ttcatgatctgcagaatggc
Trim28	aactcgaccccgcttattca
Trim28	accttctgggcatcattgac
Trim28	agacgttcctgctgaccctc
Trim28	gtattgttatcactctccag
Trim28	cttcttagagagcaagagag
Trim28	gatgcagctggaaatagatc
Trim28	tccacaatcattttgagggc
Trim28	ttcatctcaccatgaggctc
Trim28	ggcattgagatcccactgaa
Trim28	tcttgtacttccatgggctg
Trim28	atctgacccaaagccatatc
Trim28	gctctgcacttgaataggga
Trim28	cgcttcatgcctgatacatg
Trim28	ttaagaggccacttacctct
Trim28	ttcaaggctcacacgtggca
Trim28	agaggtgaggtccagatcca
Trim28	aaagaccttgaagactggtg
Trim28	tgtagtcctcagtagtgctt
Trim28	tcttccttgacaatggccat
Trim28	tcaacacaggcttggtttca
Trim28	atacctggcccacttactgg
Trim28	gatagtggcactgtcatcca
Trim28	acctggtttctggcagacac
Trim28	actggttacacatgaccagg
Trim28	acgtggcagagtgagcaact
Trim28	atcttcctcctttaggtcag
Trim28	agtgctatctgctccatcca
Trim28	tagccagctgatgcaaggga
Trim28	tccatggagaatgtagagtc
Trim28	tcaggtctagggtaccacca
Trim28	tggaggcgagcacgaatcaa
Trim28	ataaggaggtgacagcttct
Trim28	atcttgagcaaactcctggg
Trim28	aactgtttgaacatgcggcc
Trim28	cttgtcctcagtcagcttgt
Trim28	cgatgatggactgaacatct
Trim28	gtctcaaagaagcgctgcaa
Trim28	gttcaatggtggtggttcta
Trim28	agagagctcctgagaactta
Zfp281	gccagtcttgtgttccttat
Zfp281	cacagtaggcatttctactg
Zfp281	caattatgctcccactggta
Zfp281	ctgcagttcatctattccag
Zfp281	ctggtaacggtgacacaaaa
Zfp281	aaggatttctgcccaactac
Zfp281	ttcgatacgatgccaagtga
Zfp281	gactaatggtctccacacta
Zfp281	ttgccacttgtactttggag
Zfp281	gagaccatgtgtcctacatt
Zfp281	agactgaatgactgactgct
Zfp281	attgtccaaaacactgaccc
Zfp281	tcaataagtgacaatggcgc
Zfp281	ttcagcatttagagctgagg
Zfp281	gacttgtcgtgacaagactt
Zfp281	gccagagtactgatccaaaa
Zfp281	cctccttctgtgtttctgat
Zfp281	ccactcgtggttctgttaaa
Zfp281	tgttctcctgaggtgtgtaa
Zfp281	gtccaagagtaaaacctgca
Zfp281	ggtgaagacaagctgacaaa
Zfp281	gaaacaaagtgtggttgtgg
Zfp281	ctccaaaggagatgtagtgt
Zfp281	taacagactggccaaaacca
Zfp281	acatcccaaaaggaggcttt
Zfp281	agacctggttgagatccaaa
Zfp281	gtgtagcatccaaagcagat
Zfp281	tatcagatcatccagctcct
Zfp281	ggctgatgatgtctctaagt
Zfp281	atttctgagatgaggactgg
Zfp281	actcctgagatggaatctga
Zfp281	tctgaggatcaatctggcta
Zfp281	gttgttctaggctctatgtc
Zfp281	gtgcaaagttctcaatctgg
Zfp281	gctcacttacatcagacatc
Zfp281	gggtgtctttactcttgtac
Zfp281	agaccttacctgtaactctg
Zfp281	ttacattagactcccagcct
Zfp281	ccaatggcagtgttctcaaa
Zfp281	ggctattccctgacaatcta
Zfp281	cactttcctgagagtaaagc
Zfp281	gtacagaattcccatgcgtt
Zfp281	cccagaaagagcaatctgaa
Zfp281	cagacagagatagcacttga
Zfp281	ggtagccaacaatctcagaa
Zfp281	ggagtacattgaaaagctgc
Zfp281	ggaatgaatctgggtttgga
Zfp281	ccaggctttgatcaaagatc
Zic3	tgtttgcagaagctatagcg
Zic3	gaaggggttttagtggtatc
Zic3	gctggtgctagtttgaactg
Zic3	aaaattgggaggaagtccag
Zic3	ttgtcctcagacgtaccatt
Zic3	ccatctgatttgtctcagtt
Zic3	gcctcttgctttaaaactcc
Zic3	ccaagatgtagccctatata
Zic3	ccttcctgaacaattgcagt
Zic3	tacttttggatcttgcccca
Zic3	ctaatcctgagaaaagggca
Zic3	gcaggaaaagcagtgaaaag
Zic3	tgtacagagagcaagaggag
Zic3	tttgaaggagttccagaacg
Zic3	ctcaagaaacaggacagtgt
Zic3	ttaacatcaccaccaccaag
Zic3	ggcgaagaagacttttcatc
Zic3	ggactttggcatggtttaag
Zic3	cgaagatacattcacaagtg
Zic3	caacaagtttcgaccccatt
Zic3	catcatatcctcagcctgaa
Zic3	cgttacaatctgtgtagagt
Zic3	ggcatcaacggatatgtatt
Zic3	cggcacttgcagcaataatt
Zic3	gggatctgagtgagttataa
Zic3	ggaatctagactgcaataga
Zic3	ccagatggaaactgacattg
Zic3	agagataaagacaggagggt
Zic3	cccagttaaacaaccatctg
Zic3	cgaaaatccaggacaaacac
Zic3	ggccactaagtgaattgatc
Zic3	cctctcagtctttgaagtac
Zic3	agggcaggaatgattaaacc
Zic3	gctaattaggttaccttctg
Zic3	gcatcctgccataattttca
Zic3	tgagtgatctctcaacagac
Zic3	gcagattaggtacgtcatag
Zic3	gtgtgctatcctttgaagct
Zic3	cttgctcattgccatttcag
Zic3	tgagaagcactgttcaactg
Zic3	cagcctttgccatccaaaat
Zic3	ctgcagttattacaccgcta
Zic3	ccacagtatcatttaggaac
Zic3	ctcttaacatctttgcctac
Zic3	ccaaatgagttgcttcactg
Zic3	cttttccacagacccattgt
Zic3	cccccaaaatactgatcagt
Zic3	tccaaactctacccacttca
Zscan4c	ttggtctgaaggtcttttgc
Zscan4c	gcacaccagaactatcagtt
Zscan4c	ttagagatgtcttctgccca
Zscan4c	aagtttagctgagcacttgg
Zscan4c	ccagcagccattgttacttg
Zscan4c	gactttgcagctcctgagtt
Zscan4c	ccaggagttgaacatcttcc
Zscan4c	ttagtctgcttttctggctg
Zscan4c	ccagttgagaaatcatctgc
Zscan4c	gtgaggagaaactgctccaa
Zscan4c	aaagcatacttgtccttgca
Zscan4c	atatcgctaccactggcttt
Zscan4c	caagcactcatcagtcagac
Zscan4c	tgaaacatggaccatgacag
Zscan4c	cagaaaagagggcttcttgt
Zscan4c	tcaaaagcttgatgacttct
Zscan4c	cttgttgcagattgctgttg
Zscan4c	tctgctcattatctggtgtt
Zscan4c	atcttgtgtggtgtctactg
Zscan4c	actgttttcttgtcctgtgg
Zscan4c	acaagagttgttgcattcat
Zscan4c	ccaacatttgcttcagtagc
Zscan4c	gggagtccatttcatttcca
Zscan4c	ggtgctgttctttctggata
Zscan4c	caccatgagggaattgacaa
Zscan4c	gtgccttgacttgctcttct
Zscan4c	actcgggaagtctacatgat
Zscan4c	aatcctttggttgttcctcc
Zscan4c	agcaattgttcttgtcctca
Zscan4c	gtagctgcatttctggaagt
Zscan4c	aaagggagtctgacttgttc
Zscan4c	cctcaggctcaggatgatat
Zscan4c	agaatcctgaggaactccat
Zscan4c	gatgttccttgacttgctct
Zscan4c	cattccccaagtgactcttg
Zscan4c	ccttgggtcgttttcagaaa
Zscan4c	ctagactgcaaccctggtac
Zscan4c	gacaggatcagagataggct
Zscan4c	gcctcatgattcttaccaag
Zscan4c	tttgatgactttcacatggt
Zscan4c	agtttggcatctctacagaa
Zscan4c	tggcatgtttgaacatccta
Zscan4c	attcaggtgagttctctggt
Zscan4c	aggtgacacaaagcaattca
Zscan4c	ggtcagagactcgtttgaac
Zscan4c	gtgtatgatctcatgggtgc
Zscan4c	ggctacatagggaacagaca
Zscan4c	ctgtggtaattcctcaggtg
